# Supplementary material for: Corticosterone-mediated regulation and functions of miR-218-5p in rat brain
Source: Sci Rep. 2022 Jan 7;12:194. doi: 10.1038/s41598-021-03863-y (PMC8742130; doi:10.1038/s41598-021-03863-y)
Supplement: Supplementary file 5 — Supplementary Table S4. [file 41598_2021_3863_MOESM5_ESM.xlsx]

## Sheet: Table S4
Table S4: GO list showing signficantly enriched terms for biological processes (BP) using 455 genes identified from HDAC6 based ChIP-Seq experiment
% Associated Genes	All Associated Genes	Associated Genes Found	CEREBRAL_DOWNSTRAM_INFO	CEREBRAL_DOWNSTRAM_INFO_ALL	CEREBRAL_LOCALIZATION_INFO	CEREBRAL_LOCALIZATION_INFO_ALL	Cluster	Common Genes	ENSEMBL_GENE_ID	GeneType	GOGroups	GOID	GOLevels	GOTerm	Group PValue	Group PValue Corrected with Bonferroni step down	Input Gene ID	name	Nr. Genes	Ontology Source	OverViewTerm	selected	shared name	Term PValue	Term PValue Corrected with Bonferroni step down	UNIQUE_ID
2.21607	[Aatk, Abi1, Abi2, Abitram, Abl1, Abl2, Ablim1, Ache, Actb, Actr2, Actr3, Adam10, Adarb1, Adcy1, Adgrb3, Adnp, Adora2a, Afdn, Afg3l2, Agrn, Akap5, Alcam, Als2, Amigo1, Anapc2, Ank3, Ankrd27, Apbb1, Apbb2, Apc, Apoe, App, Arc, Arhgap33, Arhgap35, Arhgap4, Arhgap44, Arhgef28, Arpin, Artn, Arx, Atg7, Atl1, Atoh1, Atp5g1, Atp7a, Atp7b, Atp8a2, Atxn2, Aurka, Auts2, B3gnt2, B4galt5, B4galt6, B4gat1, Ba…	[Cobl, Ctnnd2, Disc1, Emb, Foxg1, Il1rapl1, Itgb1, Kif5c, Lzts1, Nrk, Sema3a, Shox2, Slitrk5, Tmeff2, Ube3a, Unc5d]									[Group7]	GO:0120039	[5, 6, 7]	plasma membrane bounded cell projection morphogenesis	{Group7=3.1452420125939843E-6}	{Group7=2.201669408815789E-5}		plasma%20membrane%20bounded%20cell%20projection%20morphogenesis	16	GO_BiologicalProcess-EBI-UniProt-GOA-ACAP-ARAP_08.05.2020_00h00	FALSE	FALSE	plasma%20membrane%20bounded%20cell%20projection%20morphogenesis	2.95e-05	0.00244715	GO:0120039
3.18021	[Acvr1, Adgrl1, Adgrl3, Adipoq, Ajuba, Alcam, Amigo1, Amigo2, Amigo3, Apoa1, Arvcf, Atp2c1, Bmp2, Bsg, Cadm1, Cadm3, Calm5, Cbln1, Ccdc141, Cd164, Cd177, Cd24a, Cd6, Cdh1, Cdh10, Cdh11, Cdh12, Cdh13, Cdh15, Cdh16, Cdh17, Cdh18, Cdh19, Cdh2, Cdh20, Cdh22, Cdh23, Cdh24, Cdh26, Cdh3, Cdh4, Cdh5, Cdh6, Cdh7, Cdh8, Cdh9, Cdhr1, Cdhr2, Cdhr3, Cdhr4, Cdhr5, Ceacam1, Ceacam5, Celsr1, Celsr2, Celsr3, Cldn…	[Cdh7, Cdh8, Cxadr, Emb, Fat3, Il1rapl1, Mdga2, Pcdh17, Unc5d]									[Group2]	GO:0098742	[4]	cell-cell adhesion via plasma-membrane adhesion molecules	{Group2=1.3062629023705027E-4}	{Group2=5.225051609482011E-4}		cell-cell%20adhesion%20via%20plasma-membrane%20adhesion%20molecules	9	GO_BiologicalProcess-EBI-UniProt-GOA-ACAP-ARAP_08.05.2020_00h00	TRUE	FALSE	cell-cell%20adhesion%20via%20plasma-membrane%20adhesion%20molecules	0.000131	0.0100582	GO:0098742
2.07254	[AK157302, Abcb6, Acaca, Acacb, Acat1, Acly, Acot7, Acsl1, Acsl4, Acsl5, Acsl6, Acss1, Acss2, Afmid, Ak6, Akr1a1, Alad, Alas1, Alas2, Ank1, Aspdh, Atic, Atpif1, Bdh2, Bola2, COX2, Ciao1, Ciao2a, Ciao2b, Ciao3, Ciapin1, Coasy, Coq10a, Coq10b, Coq2, Coq3, Coq4, Coq5, Coq6, Coq7, Coq8a, Coq8b, Coq9, Cox10, Cox15, Cpox, Ctns, Cyba, Cybb, Cyp1a1, Cyp1a2, Dcakd, Dhfr, Dlat, Dld, Duox1, Duox2, Duoxa1, D…	[Hnf1a, Kynu, Pdk4, Slc7a11]									[Group1]	GO:0051188	[4]	cofactor biosynthetic process	{Group1=0.0416831354696227}	{Group1=0.0416831354696227}		cofactor%20biosynthetic%20process	4	GO_BiologicalProcess-EBI-UniProt-GOA-ACAP-ARAP_08.05.2020_00h00	TRUE	FALSE	cofactor%20biosynthetic%20process	0.0416831	0.0416831	GO:0051188
2.56917	[2610042L04Rik, Abhd17a, Abhd17b, Abhd17c, Abi2, Abl1, Abl2, Ache, Actb, Actbl2, Actg1, Actn1, Actr2, Actr3, Adam10, Add2, Adgrb1, Adgrb2, Adgrb3, Adgre5, Adgrf1, Adgrl1, Adgrl2, Adgrl3, Adnp, Afdn, Afg3l2, Agrn, Als2, Amigo1, Amigo2, Amigo3, Anapc2, Ank3, Apbb1, Apoe, App, Arc, Arf1, Arf4, Arf6, Arhgap22, Arhgap33, Arhgap39, Arhgap44, Arhgef15, Arhgef7, Arhgef9, Asic2, Atp2b2, Baiap2, Bcan, Bdnf…	[Arhgef9, Cdh8, Ctnnd2, Disc1, Htr1a, Il1rapl1, Mdga2, Pcdh17, Slc7a11, Slitrk5, Tmeff2, Trem2, Ube3a]									[Group6]	GO:0050808	[5]	synapse organization	{Group6=6.638976721332959E-5}	{Group6=3.319488360666479E-4}		synapse%20organization	13	GO_BiologicalProcess-EBI-UniProt-GOA-ACAP-ARAP_08.05.2020_00h00	TRUE	FALSE	synapse%20organization	3.88e-05	0.00310587	GO:0050808
2.83688	[Abhd17a, Abhd17b, Abhd17c, Abi2, Abl1, Actr2, Actr3, Adam10, Adgrb1, Adgrb2, Adgrb3, Adgre5, Adgrl1, Adgrl2, Adgrl3, Adnp, Afdn, Agrn, Amigo1, Amigo2, Amigo3, Anapc2, Apoe, App, Arc, Arf4, Arf6, Arhgap22, Arhgap33, Arhgap44, Arhgef15, Arhgef9, Asic2, Baiap2, Bdnf, Bhlhb9, C1ql3, Camk1, Camk2b, Camkv, Caprin1, Caprin2, Cask, Cbln1, Cbln2, Cdc20, Cdc42, Cdh2, Cdh8, Cdk5, Cdk5r1, Cdkl5, Cfl1, Chmp2…	[Arhgef9, Cdh8, Disc1, Il1rapl1, Mdga2, Slc7a11, Slitrk5, Ube3a]									[Group6]	GO:0050807	[4, 5, 6]	regulation of synapse organization	{Group6=6.638976721332959E-5}	{Group6=3.319488360666479E-4}		regulation%20of%20synapse%20organization	8	GO_BiologicalProcess-EBI-UniProt-GOA-ACAP-ARAP_08.05.2020_00h00	FALSE	FALSE	regulation%20of%20synapse%20organization	0.000661	0.0476124	GO:0050807
2.20083	[Aatk, Abi1, Abi2, Abitram, Abl1, Abl2, Ablim1, Ache, Actb, Actr2, Actr3, Adam10, Adarb1, Adcy1, Adgrb3, Adnp, Adora2a, Afdn, Afg3l2, Agrn, Akap5, Alcam, Als2, Amigo1, Anapc2, Ank3, Ankrd27, Apbb1, Apbb2, Apc, Apoe, App, Arc, Arhgap33, Arhgap35, Arhgap4, Arhgap44, Arhgef28, Arpin, Artn, Arx, Atg7, Atl1, Atoh1, Atp5g1, Atp7a, Atp7b, Atp8a2, Atxn2, Aurka, Auts2, B3gnt2, B4galt5, B4galt6, B4gat1, Ba…	[Cobl, Ctnnd2, Disc1, Emb, Foxg1, Il1rapl1, Itgb1, Kif5c, Lzts1, Nrk, Sema3a, Shox2, Slitrk5, Tmeff2, Ube3a, Unc5d]									[Group7]	GO:0048858	[4, 5, 6]	cell projection morphogenesis	{Group7=3.1452420125939843E-6}	{Group7=2.201669408815789E-5}		cell%20projection%20morphogenesis	16	GO_BiologicalProcess-EBI-UniProt-GOA-ACAP-ARAP_08.05.2020_00h00	FALSE	FALSE	cell%20projection%20morphogenesis	3.2e-05	0.00259489	GO:0048858
3.7037	[Abi1, Abi2, Abitram, Abl2, Ache, Actr2, Actr3, Adam10, Adgrb3, Afdn, Akap5, Anapc2, Ankrd27, Arc, Arhgap33, Arhgap44, Atp7a, Atp7b, Baiap2, Bhlhb9, Btbd3, Cacna1a, Cacna1f, Camk2a, Camk2b, Caprin1, Caprin2, Cask, Cdc42, Cdk5, Cdk5r1, Cdkl3, Cdkl5, Celsr2, Cfl1, Chrna3, Chrna7, Chrnb2, Cit, Corin, Ctnna2, Ctnnd2, Cttn, Cul7, Cux1, Cux2, Dact1, Dbn1, Dbnl, Dcdc2a, Dclk1, Dcx, Dhx36, Dlg4, Dnm1l, D…	[Ctnnd2, Il1rapl1, Itgb1, Lzts1, Sema3a, Slitrk5, Ube3a]									[Group7]	GO:0048813	[4, 6, 7, 8, 9, 10, 11, 12]	dendrite morphogenesis	{Group7=3.1452420125939843E-6}	{Group7=2.201669408815789E-5}		dendrite%20morphogenesis	7	GO_BiologicalProcess-EBI-UniProt-GOA-ACAP-ARAP_08.05.2020_00h00	FALSE	FALSE	dendrite%20morphogenesis	0.000298	0.0223435	GO:0048813
2.26308	[Aatk, Abi1, Abi2, Abitram, Abl1, Abl2, Ablim1, Ache, Actb, Actr2, Actr3, Adam10, Adarb1, Adcy1, Adgrb3, Adnp, Adora2a, Afdn, Afg3l2, Agrn, Akap5, Alcam, Als2, Amigo1, Anapc2, Ank3, Ankrd27, Apbb1, Apbb2, Apc, Apoe, App, Arc, Arhgap33, Arhgap35, Arhgap4, Arhgap44, Arhgef28, Artn, Arx, Atg7, Atl1, Atoh1, Atp5g1, Atp7a, Atp7b, Atp8a2, Atxn2, Aurka, Auts2, B3gnt2, B4galt5, B4galt6, B4gat1, Baiap2, B…	[Cobl, Ctnnd2, Disc1, Emb, Foxg1, Il1rapl1, Itgb1, Kif5c, Lzts1, Nrk, Sema3a, Shox2, Slitrk5, Tmeff2, Ube3a, Unc5d]									[Group7]	GO:0048812	[6, 7, 8, 9, 10, 11]	neuron projection morphogenesis	{Group7=3.1452420125939843E-6}	{Group7=2.201669408815789E-5}		neuron%20projection%20morphogenesis	16	GO_BiologicalProcess-EBI-UniProt-GOA-ACAP-ARAP_08.05.2020_00h00	FALSE	FALSE	neuron%20projection%20morphogenesis	2.29e-05	0.00194437	GO:0048812
2.47295	[Aatk, Abi1, Abi2, Abitram, Abl1, Abl2, Ablim1, Ache, Actb, Actr2, Actr3, Adam10, Adarb1, Adcy1, Adgrb3, Adnp, Afdn, Afg3l2, Agrn, Akap5, Alcam, Als2, Amigo1, Anapc2, Ank3, Ankrd27, Apbb1, Apbb2, Apc, Apoe, App, Arc, Arhgap33, Arhgap35, Arhgap4, Arhgap44, Arhgef28, Artn, Arx, Atg7, Atl1, Atoh1, Atp2b2, Atp5g1, Atp7a, Atp7b, Atp8a2, Auts2, B3gnt2, B4galt5, B4galt6, B4gat1, Baiap2, Barhl2, Bbs1, Bc…	[Cobl, Ctnnd2, Disc1, Emb, Foxg1, Il1rapl1, Itgb1, Kif5c, Lzts1, Sema3a, Shox2, Slc1a3, Slitrk5, Tmeff2, Ube3a, Unc5d]									[Group7]	GO:0048667	[5, 6, 8, 9, 10]	cell morphogenesis involved in neuron differentiation	{Group7=3.1452420125939843E-6}	{Group7=2.201669408815789E-5}		cell%20morphogenesis%20involved%20in%20neuron%20differentiation	16	GO_BiologicalProcess-EBI-UniProt-GOA-ACAP-ARAP_08.05.2020_00h00	FALSE	FALSE	cell%20morphogenesis%20involved%20in%20neuron%20differentiation	7.67e-06	0.000675	GO:0048667
14.8148	[Ace, Adamts13, Anpep, Chac1, Chac2, Cpe, Cpn1, Cpq, Ctsh, Dpep1, Ece1, Enpep, Erap1, Ggt1, Ggt5, Ggt7, Ide, Lnpep, Lta4h, Lvrn, Mmp13, Naaladl1, Npepps, Nrd1, Tpp1, Trhde, Xpnpep1]	[Cpq, Enpep, Erap1, Mmp13]									[Group0]	GO:0043171	[4, 5, 6]	peptide catabolic process	{Group0=3.063142375641465E-5}	{Group0=1.8378854253848787E-4}		peptide%20catabolic%20process	4	GO_BiologicalProcess-EBI-UniProt-GOA-ACAP-ARAP_08.05.2020_00h00	TRUE	FALSE	peptide%20catabolic%20process	3.06e-05	0.00251178	GO:0043171
2.06986	[2610042L04Rik, Abcc8, Abhd17a, Abhd17b, Abhd17c, Abi2, Abl1, Abl2, Ace, Ace2, Ache, Actb, Actbl2, Actg1, Actn1, Actn2, Actn4, Actr2, Actr3, Acvrl1, Adam10, Add1, Add2, Adgrb1, Adgrb2, Adgrb3, Adgre5, Adgrf1, Adgrl1, Adgrl2, Adgrl3, Adnp, Afdn, Afg3l2, Agrn, Agt, Ajm1, Ajuba, Als2, Amigo1, Amigo2, Amigo3, Anapc2, Ank2, Ank3, Apbb1, Apod, Apoe, App, Arc, Arf1, Arf4, Arf6, Arhgap22, Arhgap33, Arhga…	[Arhgef9, Cdh7, Cdh8, Ctnnd2, Cxadr, Disc1, Htr1a, Il1rapl1, Itgb1, Mdga2, Pcdh17, Slc7a11, Slitrk5, Tmeff2, Trem2, Ube3a]									[Group6]	GO:0034330	[4]	cell junction organization	{Group6=6.638976721332959E-5}	{Group6=3.319488360666479E-4}		cell%20junction%20organization	16	GO_BiologicalProcess-EBI-UniProt-GOA-ACAP-ARAP_08.05.2020_00h00	FALSE	FALSE	cell%20junction%20organization	6.64e-05	0.0051784	GO:0034330
2.21354	[Aatk, Abi1, Abi2, Abitram, Abl1, Abl2, Ablim1, Ache, Actb, Actr2, Actr3, Adam10, Adarb1, Adcy1, Adgrb3, Adnp, Adora2a, Afdn, Afg3l2, Agrn, Akap5, Alcam, Als2, Amigo1, Anapc2, Ank3, Ankrd27, Apbb1, Apbb2, Apc, Apoe, App, Arc, Arhgap33, Arhgap35, Arhgap4, Arhgap44, Arhgef28, Arpin, Artn, Arx, Atg7, Atl1, Atoh1, Atp5g1, Atp7a, Atp7b, Atp8a2, Atxn2, Aurka, Auts2, B3gnt2, B4galt5, B4galt6, B4gat1, Ba…	[Cobl, Ctnnd2, Disc1, Emb, Foxg1, Il1rapl1, Itgb1, Kif5c, Lzts1, Nrk, Pid1, Sema3a, Shox2, Slitrk5, Tmeff2, Ube3a, Unc5d]									[Group7]	GO:0032990	[4, 5]	cell part morphogenesis	{Group7=3.1452420125939843E-6}	{Group7=2.201669408815789E-5}		cell%20part%20morphogenesis	17	GO_BiologicalProcess-EBI-UniProt-GOA-ACAP-ARAP_08.05.2020_00h00	FALSE	FALSE	cell%20part%20morphogenesis	1.66e-05	0.00142546	GO:0032990
2.05245	[AU040320, Aatk, Abca2, Abi1, Abi2, Abitram, Abl1, Abl2, Ablim1, Ache, Acrbp, Acta1, Actb, Actc1, Acte1, Actg1, Actn2, Actr2, Actr3, Adam10, Adarb1, Adcy1, Adgrb3, Adnp, Adora2a, Afdn, Afg3l2, Agfg1, Agrn, Akap13, Akap5, Alcam, Als2, Amigo1, Anapc2, Ank2, Ank3, Ankrd23, Ankrd27, Apbb1, Apbb2, Apc, Apoe, App, Arc, Arhgap33, Arhgap35, Arhgap4, Arhgap44, Arhgef28, Arpin, Artn, Arx, Atg7, Atl1, Atoh1…	[Cobl, Ctnnd2, Disc1, Emb, Foxg1, Il1rapl1, Itgb1, Kif5c, Lzts1, Mylk3, Nrk, Pid1, Sema3a, Shox2, Slitrk5, Tmeff2, Ube3a, Unc5d]									[Group7]	GO:0032989	[3, 4]	cellular component morphogenesis	{Group7=3.1452420125939843E-6}	{Group7=2.201669408815789E-5}		cellular%20component%20morphogenesis	18	GO_BiologicalProcess-EBI-UniProt-GOA-ACAP-ARAP_08.05.2020_00h00	FALSE	FALSE	cellular%20component%20morphogenesis	2.52e-05	0.00211469	GO:0032989
4.95868	[Abat, Agtr1a, Agtr2, Akr1b3, Aoc2, Appl1, Atp2b2, Atp7a, Atp7b, Bcl2, Btbd9, Cdh3, Cga, Chrnb2, Cited1, Comt, Cpq, Crhr2, Crym, Ctns, Ctsb, Ctsk, Ctsl, Cyp2d22, Cyp2e1, Dao, Dbh, Dct, Ddc, Ddt, Dio1, Dio2, Dio3, Drd1, Drd2, Drd4, Duox1, Duox2, Duoxa1, Duoxa2, Epas1, Fah, Fev, Foxe1, Gata3, Gch1, Gcnt4, Gipc1, Gpr37, Grin2a, Hand2, Hdc, Hpn, Hprt, Htr1a, Htr2c, Insm1, Itgam, Iyd, Kl, Ly6e, Maoa, …	[Cpq, Ctsk, Htr1a, Slc7a11, Tpo, Tyrp1]									[Group5]	GO:0018958	[4]	phenol-containing compound metabolic process	{Group5=1.704742190838565E-4}	{Group5=5.114226572515695E-4}		phenol-containing%20compound%20metabolic%20process	6	GO_BiologicalProcess-EBI-UniProt-GOA-ACAP-ARAP_08.05.2020_00h00	TRUE	FALSE	phenol-containing%20compound%20metabolic%20process	0.00017	0.012956	GO:0018958
3.50318	[Abi1, Abi2, Abitram, Abl2, Ache, Acsl4, Actl6b, Actr2, Actr3, Adam10, Adgrb3, Afdn, Agrn, Akap5, Alk, Anapc2, Ankrd27, Apoe, App, Arc, Arf1, Arf4, Arf6, Arhgap33, Arhgap44, Arid1b, Asap1, Atp7a, Atp7b, Baiap2, Bbs1, Bbs4, Bcl11a, Bdnf, Bhlhb9, Bmp5, Bmp7, Btbd3, Cacna1a, Cacna1f, Camk1, Camk1d, Camk2a, Camk2b, Camsap2, Caprin1, Caprin2, Carm1, Cask, Cd3e, Cdc20, Cdc42, Cdk5, Cdk5r1, Cdkl3, Cdkl5…	[Cobl, Ctnnd2, Disc1, Fat3, Il1rapl1, Itgb1, Lzts1, Sema3a, Slitrk5, Tmeff2, Ube3a]									[Group7]	GO:0016358	[3, 6, 7, 9, 10, 11]	dendrite development	{Group7=3.1452420125939843E-6}	{Group7=2.201669408815789E-5}		dendrite%20development	11	GO_BiologicalProcess-EBI-UniProt-GOA-ACAP-ARAP_08.05.2020_00h00	FALSE	FALSE	dendrite%20development	9.41e-06	0.000819	GO:0016358
2.07254	[1700123L14Rik, Abl1, Abl2, Adm, Aldh1a1, Aldh1a2, Aldh1a3, Alg10b, Alx1, Apaf1, Ar, Arhgap35, Arid1a, Bbs4, Bcl10, Bmp4, Bmp5, Bmp7, Brd2, Brpf1, Casp3, Casp8, Cc2d2a, Cecr2, Celsr1, Cfl1, Cited2, Cluap1, Cobl, Coq7, Cthrc1, Ctnnb1, Cyp19a1, Deaf1, Dlc1, Dvl1, Dvl2, Dvl3, Enah, Epb41l5, Fgf10, Fgf8, Fgfr2, Folr1, Fuz, Fzd1, Fzd2, Fzd3, Fzd6, Gata3, Gatad2a, Gdf7, Gdnf, Gli2, Glmn, Gm10698, Grem1…	[Cobl, Fgf10, Sox4, Sulf1]									[Group4]	GO:0016331	[4, 5, 6]	morphogenesis of embryonic epithelium	{Group4=0.0416831354696227}	{Group4=0.0416831354696227}		morphogenesis%20of%20embryonic%20epithelium	4	GO_BiologicalProcess-EBI-UniProt-GOA-ACAP-ARAP_08.05.2020_00h00	TRUE	FALSE	morphogenesis%20of%20embryonic%20epithelium	0.0416831	0.0416831	GO:0016331
2.2869	[Aatk, Abl1, Ablim1, Ache, Actb, Actr3, Adarb1, Adcy1, Adnp, Afg3l2, Agrn, Alcam, Als2, Amigo1, Anapc2, Ank3, Apbb1, Apbb2, Apc, Apoe, App, Arhgap35, Arhgap4, Arhgef28, Artn, Arx, Atg7, Atl1, Atoh1, Atp5g1, Atp8a2, Auts2, B3gnt2, B4galt5, B4galt6, B4gat1, Barhl2, Bcl11a, Bcl11b, Bcl2, Bdnf, Bhlhe22, Bmp7, Bmpr1b, Bmpr2, Boc, Braf, Braf-rs1, Brsk1, Brsk2, Bsg, Cacna1a, Cacna1f, Ccdc141, Cck, Cckar…	[Cobl, Disc1, Emb, Foxg1, Itgb1, Kif5c, Sema3a, Shox2, Slitrk5, Tmeff2, Unc5d]									[Group7]	GO:0007409	[6, 7, 8, 9, 10, 11, 12]	axonogenesis	{Group7=3.1452420125939843E-6}	{Group7=2.201669408815789E-5}		axonogenesis	11	GO_BiologicalProcess-EBI-UniProt-GOA-ACAP-ARAP_08.05.2020_00h00	FALSE	FALSE	axonogenesis	0.000421	0.0307588	GO:0007409
3.62694	[AU040320, Acap3, Adam17, Adgrg1, Adgrl3, Alkbh1, Apbb1, Apbb2, Arhgef2, Arx, Ascl1, Aspm, Astn1, Atoh1, Auts2, Axl, Barhl1, Barhl2, Bax, Bbs1, Bbs4, Camk2a, Camk2b, Cck, Cckar, Ccr4, Cdh1, Cdk5, Cdk5r1, Cdk5r2, Cdkl5, Celsr1, Celsr2, Celsr3, Chl1, Cntn2, Col3a1, Crk, Crkl, Ctnna2, Ctnnb1, Cxcl12, Cxcr4, D130043K22Rik, Dab1, Dab2ip, Dcc, Dcdc2a, Dclk1, Dcx, Ddit4, Disc1, Dnaaf4, Drd1, Drd2, Elp3,…	[Disc1, Fat3, Foxg1, Mdga2, Nr2f1, Sema3a, Unc5d]									[Group3]	GO:0001764	[4, 5, 6, 7, 8]	neuron migration	{Group3=3.381661455384006E-4}	{Group3=6.763322910768012E-4}		neuron%20migration	7	GO_BiologicalProcess-EBI-UniProt-GOA-ACAP-ARAP_08.05.2020_00h00	TRUE	FALSE	neuron%20migration	0.000338	0.0250243	GO:0001764
2.06061	[Aatk, Abi1, Abi2, Abitram, Abl1, Abl2, Ablim1, Ache, Actb, Actn1, Actn4, Actr2, Actr3, Adam10, Adarb1, Adcy1, Adgrb3, Adnp, Afdn, Afg3l2, Agrn, Akap5, Akip1, Alcam, Als2, Amigo1, Anapc2, Ank3, Ankrd27, Antxr1, Ap1ar, Apbb1, Apbb2, Apc, Apoa1, Apoe, App, Ar, Arc, Arhgap33, Arhgap35, Arhgap4, Arhgap44, Arhgef26, Arhgef28, Arl13b, Arpc2, Artn, Arx, Atg7, Atl1, Atoh1, Atp2b2, Atp5g1, Atp7a, Atp7b, A…	[Cobl, Ctnnd2, Disc1, Emb, Fat3, Foxg1, Il1rapl1, Itgb1, Kif5c, Lzts1, Sema3a, Shox2, Slc1a3, Slitrk5, Tmeff2, Ube3a, Unc5d]									[Group7]	GO:0000904	[4, 5]	cell morphogenesis involved in differentiation	{Group7=3.1452420125939843E-6}	{Group7=2.201669408815789E-5}		cell%20morphogenesis%20involved%20in%20differentiation	17	GO_BiologicalProcess-EBI-UniProt-GOA-ACAP-ARAP_08.05.2020_00h00	FALSE	FALSE	cell%20morphogenesis%20involved%20in%20differentiation	4.09e-05	0.0032341	GO:0000904
2.02465	[Aatk, Abi1, Abi2, Abitram, Abl1, Abl2, Ablim1, Ache, Actb, Actn1, Actn4, Actr2, Actr3, Adam10, Adam8, Adarb1, Adcy1, Add1, Adgrb3, Adnp, Adora2a, Afdn, Afg3l2, Ago4, Agrn, Ahr, Akap5, Akip1, Alcam, Aldoa, Als2, Amigo1, Anapc2, Ank3, Ankrd27, Antxr1, Anxa1, Anxa7, Ap1ar, Ap3b1, Apbb1, Apbb2, Apc, Apoa1, Apoe, App, Ar, Arap1, Arc, Arhgap15, Arhgap18, Arhgap33, Arhgap35, Arhgap4, Arhgap44, Arhgdia,…	[Arhgap18, Cdh7, Cdh8, Cobl, Ctnnd2, Disc1, Emb, Fat3, Foxg1, Il1rapl1, Itgb1, Kif5c, Lratd1, Lzts1, Nrk, Scfd1, Sema3a, Shox2, Slc1a3, Slitrk5, Tmeff2, Ube3a, Unc5d]									[Group7]	GO:0000902	[3, 4]	cell morphogenesis	{Group7=3.1452420125939843E-6}	{Group7=2.201669408815789E-5}		cell%20morphogenesis	23	GO_BiologicalProcess-EBI-UniProt-GOA-ACAP-ARAP_08.05.2020_00h00	TRUE	FALSE	cell%20morphogenesis	2.08e-06	0.000186	GO:0000902
